# Supplementary material for: The Anti-Inflammatory Effect of Multi-Wavelength Light-Emitting Diode Irradiation Attenuates Dry Eye Symptoms in a Scopolamine-Induced Mouse Model of Dry Eye
Source: Int J Mol Sci. 2023 Dec 14;24(24):17493. doi: 10.3390/ijms242417493 (PMC10744116; doi:10.3390/ijms242417493)
Supplement: Supplementary file 1 [file ijms-24-17493-s001.zip]

Archive with 1 entries (1 files):
- ijms-2682064-supplementary.pdf
